# Supplementary material for: Suppressive Effects of Turmeric Extract on Muscle Atrophy in Dexamethasone-Treated Mice and Myotubes
Source: Nutrients. 2022 Sep 25;14(19):3979. doi: 10.3390/nu14193979 (PMC9571062; doi:10.3390/nu14193979)
Supplement: Supplementary file 1 [file nutrients-14-03979-s001.zip]

Archive with 1 entries (1 files):
- nutrients-1915692-supplementary.pdf
